# Supplementary material for: Wild edible fool’s watercress, a potential crop with high nutraceutical properties
Source: PeerJ. 2019 Feb 1;7:e6296. doi: 10.7717/peerj.6296 (PMC6361001; doi:10.7717/peerj.6296)
Supplement: Data S1 — Raw data file includes the content in total phenolics (mg of chlorogenic acid equivalents per gram of dry matter), and the DPPH value (mg of Trolox equivalents per gram of dry matter), for the twenty-five populations of fool’s watercress (Nod-001 to Nod-025), two of parsley (Cri-01 and Cri-02), and two of celery (Grav-01 and Grav-02). The file also includes the content of individual phenolics (micrograms per gram of dry matter) targeted by HPLC for the selected samples. Each data correspond to one individual measurement. [file peerj-07-6296-s002.xlsx]

## Sheet: TP
	Group	Sample	TP (mg CAE g-1 DW)
	FW1	Nod-001	26.0129
			25.2146
			24.391
		Nod-002	23.8255
			22.965
			22.5544
	FW2	Nod-003	14.1385
			15.2109
			15.8448
		Nod-004	12.6688
			13.169
			13.9568
		Nod-005	17.1955
			15.7309
			16.1466
		Nod-006	19.4537
			19.0504
			18.2304
	FW3	Nod-007	22.9808
			22.5743
			23.2471
		Nod-008	22.4029
			21.4821
			20.0353
		Nod-009	25.9298
			27.3164
			27.6608
	FW4	Nod-010	21.7869
			21.796
			20.8385
		Nod-011	17.3813
			19.7163
			18.6409
		Nod-012	20.6946
			20.4492
			22.5167
		Nod-013	28.1316
			26.8407
			27.709
		Nod-014	24.7448
			24.6323
			24.9988
	FW5	Nod-015	23.0428
			22.7952
			19.6346
		Nod-016	18.071
			19.1981
			18.3879
		Nod-017	18.7768
			19.7018
			18.7972
	FW6	Nod-018	23.6001
			23.2139
			22.7091
		Nod-019	24.1117
			24.1533
			24.102
		Nod-020	24.584
			24.5966
			23.9769
	FW7	Nod-021	29.1411
			27.8255
			27.5846
		Nod-022	25.9275
			26.0216
			27.6608
		Nod-023	26.9689
			25.4095
			26.0129
		Nod-024	29.2071
			28.2429
			29.2904
		Nod-025	21.2809
			19.9373
			22.344
	CRI	Cri-01	12.7045
			12.3801
			12.6587
		Cri-02	17.4896
			17.2159
			17.4252
	GRAV	Grav-01	11.7328
			13.9079
			12.4777
		Grav-02	13.1901
			14.2207
			14.3656

## Sheet: DPPH
	Group	Sample	DPPH (mg Trolox g-1 DW)
	FW1	Nod-001	35.1926
			31.4511
			33.9932
		Nod-002	22.7769
			21.3717
			24.374
	FW2	Nod-003	18.0158
			17.7969
			16.8902
		Nod-004	10.8918
			9.61971
			10.5085
		Nod-005	14.8799
			12.1093
			16.7644
		Nod-006	17.8047
			15.6508
			21.1576
	FW3	Nod-007	32.7388
			35.6098
			40.2454
		Nod-008	19.0311
			20.2938
			20.53
		Nod-009	30.5276
			24.1641
			34.3369
	FW4	Nod-010	18.8284
			17.0129
			23.7464
		Nod-011	19.194
			18.5794
			25.8645
		Nod-012	23.1425
			23.8235
			25.9097
		Nod-013	33.8912
			38.262
			42.4956
		Nod-014	35.2073
			39.6283
			38.7581
	FW5	Nod-015	23.0026
			32.7626
			33.0125
		Nod-016	21.182
			22.194
			20.0385
		Nod-017	26.7229
			23.7369
			28.3773
	FW6	Nod-018	31.5514
			32.2226
			32.6317
		Nod-019	35.0343
			32.6083
		Nod-020	29.6517
			32.994
			29.5685
	FW7	Nod-021	37.7665
			36.355
			43.3585
		Nod-022	40.7644
			36.355
			41.5542
		Nod-023	34.3299
			32.1325
			37.5533
		Nod-024	43.3968
			41.7354
			45.3982
		Nod-025	28.6996
			24.3003
			30.8852
	CRI	Cri-01	2.02908
			1.01478
			2.57703
		Cri-02	2.727
			2.31868
	GRAV	Grav-01	7.76901
			6.25895
			8.38222
		Grav-02	7.97888
			9.24557
			8.9131

## Sheet: HPLC
	Sample	µgCF derivatives g-1 DW	µgCMA g-1 DW	µgFRA g-1 DW	µgQR g-1 DW	µgLT g-1 DW	µgKM g-1 DW	µgAP g-1 DW	µgTOTAL g-1 DW
	Nod-003	631.737	139.597	56.0565	1510.45	216.947	92.1184	11.9883	2658.89
		631.147	140.603	56.7672	1478.19	215.01	91.0769	11.5758	2624.37
		659.762	139.637	54.413	1445.17	212.467	90.3247	13.0331	2614.8
	Nod-004	215.265	43.8093	11.9969	763.596	104.481	67.963	15.2491	1222.36
		197.798	44.0802	12.552	761.054	106.343	68.0186	15.2491	1205.09
		197.207	43.9254	12.3812	728.579	106.459	67.24	15.0377	1170.83
	Nod-011	471.018	88.1176	28.1184	2260.15	215.046	175.104	20.6514	3258.2
		433.224	90.494	28.9217	2259.87	213.663	174.608	19.9709	3220.75
		432.56	90.5323	28.964	2178.03	216.89	167.943	19.1071	3134.03
	Nod-013	928.434	239.49	43.8426	2604.83	400.093	210.12	34.108	4460.92
		931.297	240.008	43.1391	2594.88	399.374	209.547	34.108	4452.36
		946.713	236.779	42.8752	2503.49	401.292	203.704	32.8014	4367.66
	Nod-014	1113.43	216.905	99.9422	2778.16	488.89	146.452	43.5538	4887.33
		1088.72	210.342	97.055	2771.34	490.464	146.394	43.4163	4847.73
		1100.01	212.153	91.8136	2637.49	491.433	146.163	42.5089	4721.57
	Nod-016	438.773	107.392	32.7223	1951.83	185.535	133.327	20.8695	2870.45
		438.375	107.197	32.3774	1948.29	185.3	130.519	21.8569	2863.92
		472.095	108.643	30.8253	1859.78	184.007	132.541	22.2839	2810.17
	Nod-017	692.738	147.528	42.7555	1446.79	226.537	113.702	22.4237	2692.47
		693.658	147.331	42.7119	1440.05	226.418	113.832	22.3429	2686.34
		724.858	145.792	42.233	1335.86	227.011	109.692	22.0464	2607.49
	Nod-021	1159.97	261.799	57.389	4737.96	652.71	236.372	54.8547	7161.05
		1159.47	260.914	57.1225	4721.97	649.683	235.909	54.6897	7139.76
		1216.64	259.706	55.6567	4592.52	653.557	234.867	54.9921	7067.95
	Nod-022	1028.5	229.265	49.0687	4090.97	453.693	315.52	35.2527	6202.27
		1036.23	229.462	48.9816	3987.01	446.216	285.006	34.9293	6067.83
		1060	227.844	47.8496	3934.36	446.334	286.65	38.1635	6041.2
	Nod-024	1284.91	250.438	65.8272	4285.48	741.81	232.003	59.192	6919.66
		1285.79	250.519	65.7375	4259.6	739.364	231.302	59.0531	6891.36
		1327.65	250.56	64.5259	4211.87	760.157	230.834	58.692	6904.29
	Cri-01	0	142.187	0	23.153	179.656	54.5923	3817.9	4217.48
		0	138.281	0	22.9785	180.255	55.4516	3834.45	4231.41
		0	135.49	0	22.9203	179.536	52.1864	3832.05	4222.18
	Cri-02	0	150.33	0	0	319.82	27.2244	4785.04	5282.41
		0	149.304	0	0	319.108	27.4513	4877.13	5373
		0	147.37	0	0	319.82	27.2244	4785.04	5279.45
	Grav-01	513.584	292.067	34.0363	42.0593	3626.1	0	2736.4	7244.25
		512.758	291.35	34.0363	29.0285	3577.32	0	2728.13	7172.62
		506.736	279.95	33.5966	26.7597	3576.36	0	2763.08	7186.48
	Grav-02	156.231	125.9	36.1811	0	5063.75	0	2718.01	8100.08
		145.281	128.979	36.2681	0	5060.66	0	2681.95	8053.15
		145.139	129.176	36.1811	0	5049.39	0	2685.78	8045.67
	CF derivatives: caffeic acid derivatives; p-CMA: p-coumaric acid; FRA: ferulic acid; QR: quercetin; LT: luteolin; KM: kaempferol; AP: apigenin
	SAMPLE	% CF derivatives	% p-CMA	% FRA	% QR	% LT	% KM	% AP
	Nod-003	23.7594	5.25019	2.10826	56.8075	8.15929	3.46454	0.450875
		24.0495	5.35761	2.16308	56.3255	8.1928	3.47043	0.44109
		25.2318	5.34025	2.08096	55.2687	8.12554	3.45436	0.498436
	Nod-004	17.6106	3.58399	0.981457	62.469	8.54746	5.55998	1.24751
		16.4135	3.65782	1.04157	63.1531	8.82444	5.64426	1.26539
		16.8433	3.75165	1.05747	62.2276	9.09263	5.74294	1.28436
	Nod-011	14.4564	2.70449	0.863002	69.3679	6.60014	5.37425	0.633828
		13.451	2.80972	0.897982	70.1659	6.63395	5.42135	0.620069
		13.802	2.88869	0.924178	69.4963	6.92048	5.3587	0.609666
	Nod-013	20.8126	5.36862	0.982817	58.3922	8.96886	4.71025	0.764597
		20.917	5.39058	0.968904	58.2811	8.96996	4.70644	0.766068
		21.6755	5.4212	0.981652	57.3189	9.18782	4.66393	0.751008
	Nod-014	22.782	4.4381	2.04492	56.8441	10.0032	2.99657	0.891156
		22.4583	4.33897	2.00207	57.1678	10.1174	3.01985	0.8956
		23.2975	4.49329	1.94456	55.8604	10.4083	3.09564	0.900314
	Nod-016	15.2859	3.74131	1.13997	67.9974	6.46361	4.64482	0.727047
		15.3068	3.74302	1.13053	68.0289	6.47014	4.55737	0.763183
		16.7995	3.86606	1.09692	66.1802	6.54789	4.71647	0.792974
	Nod-017	25.7287	5.47928	1.58796	53.7346	8.4137	4.22294	0.83283
		25.8216	5.48444	1.58997	53.6063	8.42848	4.23744	0.83172
		27.7991	5.59127	1.61968	51.2315	8.70613	4.2068	0.845504
	Nod-021	16.1983	3.65588	0.801406	66.1629	9.11473	3.3008	0.766014
		16.2396	3.65438	0.800062	66.1363	9.09951	3.30416	0.765988
		17.2135	3.67442	0.787452	64.9768	9.24678	3.32299	0.77805
	Nod-022	16.5826	3.69646	0.791141	65.9593	7.31495	5.08717	0.568384
		17.0774	3.78161	0.807234	65.7073	7.35379	4.69699	0.575647
		17.5461	3.7715	0.792054	65.1255	7.38817	4.74492	0.63172
	Nod-024	18.569	3.61922	0.951307	61.9319	10.7203	3.35281	0.855418
		18.658	3.63527	0.953912	61.8107	10.7289	3.3564	0.856916
		19.2294	3.62905	0.934578	61.0037	11.0099	3.34334	0.850081
	Cri-01	0	3.37137	0	0.548976	4.25979	1.29443	90.5254
		0	3.26795	0	0.543045	4.25993	1.31047	90.6186
		0	3.20901	0	0.542854	4.25221	1.236	90.7599
	Cri-02	0	2.84586	0	0	6.05443	0.515378	90.5843
		0	2.77879	0	0	5.93911	0.510912	90.7712
		0	2.79139	0	0	6.05782	0.515667	90.6351
	Grav-01	7.08953	4.03171	0.469839	0.580589	50.0549	0	37.7734
		7.14882	4.06198	0.474531	0.404713	49.8747	0	38.0353
		7.05125	3.8955	0.467497	0.372362	49.7651	0	38.4483
	Grav-02	1.92876	1.55431	0.446675	0	62.5148	0	33.5554
		1.80403	1.60159	0.45036	0	62.8408	0	33.3032
		1.80395	1.60553	0.449696	0	62.7591	0	33.3817
	CF derivatives: caffeic acid derivatives; p-CMA: p-coumaric acid; FRA: ferulic acid; QR: quercetin; LT: luteolin; KM: kaempferol; AP: apigenin
